# Supplementary material for: Involvement of 5′ and 3′ UTRs in SARS-CoV-2 Virus-like Particle Genome Packaging
Source: Viruses. 2026 Jun 25;18(7):700. doi: 10.3390/v18070700 (PMC13431415; doi:10.3390/v18070700)
Supplement: Supplementary file 1 [file viruses-18-00700-s001.zip]

Archive with 5 entries (5 files):
- Supplementary Fig-S1.jpg
- Supplementary Fig-S2.jpg
- Supplementary Figure-S3 20260625.jpg
- Supplementary Figure-S4.jpg
- Supplementary table-S1 S2.pdf
